# Supplementary material for: The Maze Pathway of Coevolution: A Critical Review over the Leishmania and Its Endosymbiotic History
Source: Genes (Basel). 2021 Apr 27;12(5):657. doi: 10.3390/genes12050657 (PMC8146029; doi:10.3390/genes12050657)
Supplement: Supplementary file 1 [file genes-12-00657-s001.zip]

Archive with 5 entries (4 files):
- genes-1094199-supplementary/__MACOSX/
- genes-1094199-supplementary/__MACOSX/._Figure S1.pdf
- genes-1094199-supplementary/__MACOSX/._Supplementary Material.docx
- genes-1094199-supplementary/Figure S1.pdf
- genes-1094199-supplementary/Supplementary Material.pdf
